# Supplementary material for: Statins inhibit paclitaxel-induced PD-L1 expression and increase CD8+ T cytotoxicity for better prognosis in breast cancer
Source: Int J Surg. 2024 May 13;110(8):4716–26. doi: 10.1097/JS9.0000000000001582 (PMC11325938; doi:10.1097/JS9.0000000000001582)
Supplement: Supplementary file 3 [file js9-110-4716-s003.xlsx]

## Sheet: Sheet1
ID	SNP	effect_allele.exposure	other_allele.exposure	effect_allele.outcome	other_allele.outcome	beta.exposure	beta.outcome	eaf.exposure	eaf.outcome	remove	palindromic	ambiguous
HMGCR	rs10066707	A	G	A	G	0.0497	0.0121	0.4169	0.3757	FALSE	FALSE	FALSE
	rs10515198	A	G	A	G	0.0599	-0.1589	0.1029	0.1095	FALSE	FALSE	FALSE
	rs12659791	C	T	C	T	0.0433	-0.0211	0.1557	0.1927	FALSE	FALSE	FALSE
	rs12916	C	T	C	T	0.0733	0.0587	0.4314	0.4537	FALSE	FALSE	FALSE
	rs3804231	A	G	A	G	0.0642	0.0724	0.1319	0.1663	FALSE	FALSE	FALSE
	rs3857388	C	T	C	T	0.0421	0.3803	0.128	0.06658	FALSE	FALSE	FALSE
	rs72633962	C	T	C	T	0.06	0.0881	0.1412	0.1917	FALSE	FALSE	FALSE
NPC1L1	rs2073547	G	A	G	A	0.0485	0.0256	0.1939	0.3267	FALSE	FALSE	FALSE
	rs217386	A	G	A	G	-0.0363	-0.2098	0.4077	0.3218	FALSE	FALSE	FALSE
	rs7791240	C	T	C	T	0.0425	0.2628	0.09103	0.1117	FALSE	FALSE	FALSE
PCSK9	rs10493176	G	T	G	T	-0.0776	-0.0292	0.1148	0.2085	FALSE	FALSE	FALSE
	rs11206510	C	T	C	T	-0.0831	0.2007	0.1544	0.16	FALSE	FALSE	FALSE
	rs11206514	A	C	A	C	0.0507	-0.0903	0.6108	0.7149	FALSE	FALSE	FALSE
	rs11583974	A	G	A	G	0.0646	0.0041	0.03034	0.05813	FALSE	FALSE	FALSE
	rs11591147	T	G	T	G	-0.497	0.1146	0.01715	0.03609	FALSE	FALSE	FALSE
	rs12067569	A	G	A	G	0.0885	0.2016	0.0343	0.03507	FALSE	FALSE	FALSE
	rs2479394	A	G	A	G	-0.0386	-0.086	0.715	0.718	FALSE	FALSE	FALSE
	rs2479409	A	G	A	G	-0.0642	0.132	0.6675	0.6941	FALSE	FALSE	FALSE
	rs2495495	C	T	C	T	-0.0342	-0.0965	0.8654	0.8471	FALSE	FALSE	FALSE
	rs4927193	C	T	C	T	-0.0352	0.1921	0.1306	0.1018	FALSE	FALSE	FALSE
	rs572512	T	C	T	C	0.0478	-0.0449	0.3456	0.3398	FALSE	FALSE	FALSE
	rs585131	T	C	T	C	0.0637	-0.2914	0.8153	0.8306	FALSE	FALSE	FALSE
