# Supplementary material for: Statins inhibit paclitaxel-induced PD-L1 expression and increase CD8+ T cytotoxicity for better prognosis in breast cancer
Source: Int J Surg. 2024 May 13;110(8):4716–26. doi: 10.1097/JS9.0000000000001582 (PMC11325938; doi:10.1097/JS9.0000000000001582)
Supplement: Supplementary file 4 [file js9-110-4716-s004.xlsx]

## Sheet: Sheet1
outcome	exposure	method	nsnp	b	se	pval	lo_ci	up_ci	or	or_lci95	or_uci95	orDrug	or_lci95Drug	or_uci95Drug
Brain glioblastoma || id:finn-b-C3_GBM	LDL cholesterol || id:ieu-a-300	MR Egger	7	-0.606305	6.51128	0.929427	-13.3684	12.1558	0.545363	1.56375e-06	190197	1.83364	5.25772e-06	639487
Brain glioblastoma || id:finn-b-C3_GBM	LDL cholesterol || id:ieu-a-300	Weighted median	7	0.803733	1.43453	0.57529	-2.00794	3.61541	2.23387	0.134265	37.1664	0.447655	0.026906	7.44795
Brain glioblastoma || id:finn-b-C3_GBM	LDL cholesterol || id:ieu-a-300	Inverse variance weighted	7	0.69361	1.20705	0.565538	-1.6722	3.05942	2.00093	0.187834	21.3152	0.499768	0.046915	5.32386
Brain glioblastoma || id:finn-b-C3_GBM	LDL cholesterol || id:ieu-a-300	Simple mode	7	0.928609	1.83356	0.630606	-2.66516	4.52238	2.53099	0.0695882	92.0543	0.395103	0.0108631	14.3703
Brain glioblastoma || id:finn-b-C3_GBM	LDL cholesterol || id:ieu-a-300	Weighted mode	7	0.868698	1.71996	0.631522	-2.50243	4.23983	2.38381	0.0818857	69.3959	0.419497	0.0144101	12.2121
Breast cancer (Combined Oncoarray; iCOGS; GWAS meta analysis) || id:ieu-a-1126	LDL cholesterol || id:ieu-a-300	MR Egger	7	0.199189	0.270197	0.494118	-0.330397	0.728775	1.22041	0.718639	2.07254	0.819395	0.4825	1.39152
Breast cancer (Combined Oncoarray; iCOGS; GWAS meta analysis) || id:ieu-a-1126	LDL cholesterol || id:ieu-a-300	Weighted median	7	0.183806	0.0641404	0.00416116	0.0580906	0.309521	1.20178	1.05981	1.36277	0.832097	0.733798	0.943564
Breast cancer (Combined Oncoarray; iCOGS; GWAS meta analysis) || id:ieu-a-1126	LDL cholesterol || id:ieu-a-300	Inverse variance weighted	7	0.182193	0.0524379	0.000511891	0.0794148	0.284971	1.19985	1.08265	1.32972	0.83344	0.752036	0.923657
Breast cancer (Combined Oncoarray; iCOGS; GWAS meta analysis) || id:ieu-a-1126	LDL cholesterol || id:ieu-a-300	Simple mode	7	0.0958334	0.093976	0.347184	-0.0883597	0.280026	1.10058	0.915432	1.32316	0.908615	0.755764	1.09238
Breast cancer (Combined Oncoarray; iCOGS; GWAS meta analysis) || id:ieu-a-1126	LDL cholesterol || id:ieu-a-300	Weighted mode	7	0.162741	0.0803756	0.0893101	0.00520483	0.320277	1.17673	1.00522	1.37751	0.849811	0.725948	0.994809
Colorectal cancer || id:ieu-b-4965	LDL cholesterol || id:ieu-a-300	MR Egger	7	8.45962e-05	0.012311	0.994783	-0.0240449	0.0242141	1.00008	0.976242	1.02451	0.999915	0.976077	1.02434
Colorectal cancer || id:ieu-b-4965	LDL cholesterol || id:ieu-a-300	Weighted median	7	-0.0042581	0.00281351	0.130166	-0.00977259	0.00125639	0.995751	0.990275	1.00126	1.00427	0.998744	1.00982
Colorectal cancer || id:ieu-b-4965	LDL cholesterol || id:ieu-a-300	Inverse variance weighted	7	-0.00392262	0.00238985	0.100721	-0.00860672	0.000761483	0.996085	0.99143	1.00076	1.00393	0.999239	1.00864
Colorectal cancer || id:ieu-b-4965	LDL cholesterol || id:ieu-a-300	Simple mode	7	-0.0026872	0.00379363	0.505305	-0.0101227	0.00474831	0.997316	0.989928	1.00476	1.00269	0.995263	1.01017
Colorectal cancer || id:ieu-b-4965	LDL cholesterol || id:ieu-a-300	Weighted mode	7	-0.00331278	0.00363151	0.396819	-0.0104305	0.00380498	0.996693	0.989624	1.00381	1.00332	0.996202	1.01049
Gastric cancer || id:ebi-a-GCST90018849	LDL cholesterol || id:ieu-a-300	MR Egger	7	-0.26166	0.722017	0.731866	-1.67681	1.15349	0.769772	0.186969	3.16925	1.29909	0.315532	5.34849
Gastric cancer || id:ebi-a-GCST90018849	LDL cholesterol || id:ieu-a-300	Weighted median	7	-0.196132	0.165383	0.235652	-0.520282	0.128019	0.821904	0.594353	1.13657	1.21669	0.879837	1.6825
Gastric cancer || id:ebi-a-GCST90018849	LDL cholesterol || id:ieu-a-300	Inverse variance weighted	7	-0.21512	0.125878	0.0874594	-0.461842	0.0316012	0.806444	0.630122	1.03211	1.24001	0.968893	1.58699
Gastric cancer || id:ebi-a-GCST90018849	LDL cholesterol || id:ieu-a-300	Simple mode	7	0.0893726	0.223298	0.702841	-0.348291	0.527036	1.09349	0.705893	1.6939	0.914505	0.590352	1.41664
Gastric cancer || id:ebi-a-GCST90018849	LDL cholesterol || id:ieu-a-300	Weighted mode	7	-0.250964	0.186505	0.227046	-0.616513	0.114585	0.77805	0.539823	1.12141	1.28526	0.891736	1.85246
Head and neck cancer || id:ieu-b-4912	LDL cholesterol || id:ieu-a-300	MR Egger	7	-0.00209089	0.00554163	0.72143	-0.0129525	0.0087707	0.997911	0.987131	1.00881	1.00209	0.991268	1.01304
Head and neck cancer || id:ieu-b-4912	LDL cholesterol || id:ieu-a-300	Weighted median	7	-0.000277246	0.00127737	0.828173	-0.00278089	0.00222639	0.999723	0.997223	1.00223	1.00028	0.997776	1.00278
Head and neck cancer || id:ieu-b-4912	LDL cholesterol || id:ieu-a-300	Inverse variance weighted	7	-0.000257678	0.00107582	0.810705	-0.00236629	0.00185094	0.999742	0.997637	1.00185	1.00026	0.998151	1.00237
Head and neck cancer || id:ieu-b-4912	LDL cholesterol || id:ieu-a-300	Simple mode	7	-0.000412288	0.00170208	0.816672	-0.00374837	0.00292379	0.999588	0.996259	1.00293	1.00041	0.99708	1.00376
Head and neck cancer || id:ieu-b-4912	LDL cholesterol || id:ieu-a-300	Weighted mode	7	-0.000274021	0.00149106	0.860243	-0.0031965	0.00264845	0.999726	0.996809	1.00265	1.00027	0.997355	1.0032
Laryngeal cancer || id:ieu-b-4913	LDL cholesterol || id:ieu-a-300	MR Egger	7	2.12101e-06	0.00276332	0.999417	-0.00541399	0.00541823	1	0.994601	1.00543	0.999998	0.994596	1.00543
Laryngeal cancer || id:ieu-b-4913	LDL cholesterol || id:ieu-a-300	Weighted median	7	-0.000583484	0.000652135	0.370932	-0.00186167	0.000694701	0.999417	0.99814	1.00069	1.00058	0.999306	1.00186
Laryngeal cancer || id:ieu-b-4913	LDL cholesterol || id:ieu-a-300	Inverse variance weighted	7	-0.000559545	0.000536446	0.296921	-0.00161098	0.000491889	0.999441	0.99839	1.00049	1.00056	0.999508	1.00161
Laryngeal cancer || id:ieu-b-4913	LDL cholesterol || id:ieu-a-300	Simple mode	7	-0.000384046	0.00087655	0.676623	-0.00210208	0.00133399	0.999616	0.9979	1.00133	1.00038	0.998667	1.0021
Laryngeal cancer || id:ieu-b-4913	LDL cholesterol || id:ieu-a-300	Weighted mode	7	-0.000538761	0.000786264	0.518789	-0.00207984	0.00100232	0.999461	0.997922	1.001	1.00054	0.998998	1.00208
Liver cell carcinoma || id:ieu-b-4953	LDL cholesterol || id:ieu-a-300	MR Egger	7	-0.000686006	0.00216862	0.76453	-0.0049365	0.00356449	0.999314	0.995076	1.00357	1.00069	0.996442	1.00495
Liver cell carcinoma || id:ieu-b-4953	LDL cholesterol || id:ieu-a-300	Weighted median	7	7.42616e-05	0.000509742	0.88417	-0.000924833	0.00107336	1.00007	0.999076	1.00107	0.999926	0.998927	1.00093
Liver cell carcinoma || id:ieu-b-4953	LDL cholesterol || id:ieu-a-300	Inverse variance weighted	7	0.000255014	0.000420994	0.544686	-0.000570134	0.00108016	1.00026	0.99943	1.00108	0.999745	0.99892	1.00057
Liver cell carcinoma || id:ieu-b-4953	LDL cholesterol || id:ieu-a-300	Simple mode	7	0.000503815	0.000756496	0.530178	-0.000978918	0.00198655	1.0005	0.999022	1.00199	0.999496	0.998015	1.00098
Liver cell carcinoma || id:ieu-b-4953	LDL cholesterol || id:ieu-a-300	Weighted mode	7	5.21001e-05	0.000692429	0.942468	-0.00130506	0.00140926	1.00005	0.998696	1.00141	0.999948	0.998592	1.00131
Lung cancer || id:ieu-b-4954	LDL cholesterol || id:ieu-a-300	MR Egger	7	-0.00215876	0.00855875	0.810905	-0.0189339	0.0146164	0.997844	0.981244	1.01472	1.00216	0.98549	1.01911
Lung cancer || id:ieu-b-4954	LDL cholesterol || id:ieu-a-300	Weighted median	7	0.00105873	0.00193826	0.584911	-0.00274026	0.00485772	1.00106	0.997263	1.00487	0.998942	0.995154	1.00274
Lung cancer || id:ieu-b-4954	LDL cholesterol || id:ieu-a-300	Inverse variance weighted	7	0.00148208	0.00166152	0.372391	-0.0017745	0.00473866	1.00148	0.998227	1.00475	0.998519	0.995273	1.00178
Lung cancer || id:ieu-b-4954	LDL cholesterol || id:ieu-a-300	Simple mode	7	0.00152898	0.00283005	0.608468	-0.00401792	0.00707588	1.00153	0.99599	1.0071	0.998472	0.992949	1.00403
Lung cancer || id:ieu-b-4954	LDL cholesterol || id:ieu-a-300	Weighted mode	7	0.000652933	0.00259555	0.809777	-0.00443435	0.00574022	1.00065	0.995575	1.00576	0.999347	0.994276	1.00444
Malignant neoplasm of kidney, except renal pelvis || id:finn-b-C3_KIDNEY_NOTRENALPELVIS	LDL cholesterol || id:ieu-a-300	MR Egger	7	-0.479604	2.01825	0.821596	-4.43538	3.47617	0.619028	0.0118505	32.3358	1.61543	0.0309255	84.3844
Malignant neoplasm of kidney, except renal pelvis || id:finn-b-C3_KIDNEY_NOTRENALPELVIS	LDL cholesterol || id:ieu-a-300	Weighted median	7	-0.0881026	0.469315	0.851091	-1.00796	0.831755	0.915667	0.364963	2.29735	1.0921	0.435285	2.74001
Malignant neoplasm of kidney, except renal pelvis || id:finn-b-C3_KIDNEY_NOTRENALPELVIS	LDL cholesterol || id:ieu-a-300	Inverse variance weighted	7	-0.259062	0.374091	0.488617	-0.99228	0.474156	0.771776	0.370731	1.60666	1.29571	0.62241	2.69738
Malignant neoplasm of kidney, except renal pelvis || id:finn-b-C3_KIDNEY_NOTRENALPELVIS	LDL cholesterol || id:ieu-a-300	Simple mode	7	-0.55737	0.741324	0.48058	-2.01036	0.895625	0.572714	0.13394	2.44887	1.74607	0.408352	7.46604
Malignant neoplasm of kidney, except renal pelvis || id:finn-b-C3_KIDNEY_NOTRENALPELVIS	LDL cholesterol || id:ieu-a-300	Weighted mode	7	-0.273893	0.564833	0.644935	-1.38097	0.83318	0.760413	0.251336	2.30062	1.31507	0.434665	3.97874
Melanoma skin cancer || id:ieu-b-4969	LDL cholesterol || id:ieu-a-300	MR Egger	7	0.00397349	0.0101024	0.710295	-0.0158273	0.0237743	1.00398	0.984297	1.02406	0.996034	0.976506	1.01595
Melanoma skin cancer || id:ieu-b-4969	LDL cholesterol || id:ieu-a-300	Weighted median	7	0.00103445	0.00235276	0.660171	-0.00357695	0.00564586	1.00103	0.996429	1.00566	0.998966	0.99437	1.00358
Melanoma skin cancer || id:ieu-b-4969	LDL cholesterol || id:ieu-a-300	Inverse variance weighted	7	0.00106591	0.00196112	0.58677	-0.00277788	0.0049097	1.00107	0.997226	1.00492	0.998935	0.995102	1.00278
Melanoma skin cancer || id:ieu-b-4969	LDL cholesterol || id:ieu-a-300	Simple mode	7	0.00100259	0.00336521	0.775805	-0.00559322	0.0075984	1.001	0.994422	1.00763	0.998998	0.99243	1.00561
Melanoma skin cancer || id:ieu-b-4969	LDL cholesterol || id:ieu-a-300	Weighted mode	7	0.000856568	0.00283053	0.772398	-0.00469127	0.0064044	1.00086	0.99532	1.00642	0.999144	0.993616	1.0047
Oral and oropharyngeal cancer || id:ieu-b-4962	LDL cholesterol || id:ieu-a-300	MR Egger	7	-0.00177002	0.00483301	0.729176	-0.0112427	0.00770268	0.998232	0.98882	1.00773	1.00177	0.992327	1.01131
Oral and oropharyngeal cancer || id:ieu-b-4962	LDL cholesterol || id:ieu-a-300	Weighted median	7	0.000720316	0.00111932	0.519882	-0.00147356	0.00291419	1.00072	0.998528	1.00292	0.99928	0.99709	1.00147
Oral and oropharyngeal cancer || id:ieu-b-4962	LDL cholesterol || id:ieu-a-300	Inverse variance weighted	7	0.000754997	0.000938259	0.421005	-0.00108399	0.00259398	1.00076	0.998917	1.0026	0.999245	0.997409	1.00108
Oral and oropharyngeal cancer || id:ieu-b-4962	LDL cholesterol || id:ieu-a-300	Simple mode	7	0.000460447	0.00165491	0.790175	-0.00278318	0.00370407	1.00046	0.997221	1.00371	0.99954	0.996303	1.00279
Oral and oropharyngeal cancer || id:ieu-b-4962	LDL cholesterol || id:ieu-a-300	Weighted mode	7	0.000721478	0.00128206	0.593993	-0.00179136	0.00323432	1.00072	0.99821	1.00324	0.999279	0.996771	1.00179
Ovarian cancer || id:ieu-b-4963	LDL cholesterol || id:ieu-a-300	MR Egger	7	0.0157273	0.0108534	0.206997	-0.00554543	0.037	1.01585	0.99447	1.03769	0.984396	0.963676	1.00556
Ovarian cancer || id:ieu-b-4963	LDL cholesterol || id:ieu-a-300	Weighted median	7	-0.00193345	0.00267379	0.46961	-0.00717408	0.00330717	0.998068	0.992852	1.00331	1.00194	0.996698	1.0072
Ovarian cancer || id:ieu-b-4963	LDL cholesterol || id:ieu-a-300	Inverse variance weighted	7	-0.00375966	0.00210596	0.0742208	-0.00788734	0.000368016	0.996247	0.992144	1.00037	1.00377	0.999632	1.00792
Ovarian cancer || id:ieu-b-4963	LDL cholesterol || id:ieu-a-300	Simple mode	7	-0.000784718	0.00472676	0.873597	-0.0100492	0.00847973	0.999216	0.990001	1.00852	1.00079	0.991556	1.0101
Ovarian cancer || id:ieu-b-4963	LDL cholesterol || id:ieu-a-300	Weighted mode	7	-0.000973493	0.00326089	0.775363	-0.00736483	0.00541784	0.999027	0.992662	1.00543	1.00097	0.994597	1.00739
Prostate cancer || id:ieu-b-4809	LDL cholesterol || id:ieu-a-300	MR Egger	7	0.0335668	0.0317069	0.338196	-0.0285787	0.0957122	1.03414	0.971826	1.10044	0.96699	0.908726	1.02899
Prostate cancer || id:ieu-b-4809	LDL cholesterol || id:ieu-a-300	Weighted median	7	0.0163847	0.00740428	0.0269067	0.00187231	0.0308971	1.01652	1.00187	1.03138	0.983749	0.969575	0.998129
Prostate cancer || id:ieu-b-4809	LDL cholesterol || id:ieu-a-300	Inverse variance weighted	7	0.0131852	0.00615827	0.0322692	0.00111502	0.0252554	1.01327	1.00112	1.02558	0.986901	0.975061	0.998886
Prostate cancer || id:ieu-b-4809	LDL cholesterol || id:ieu-a-300	Simple mode	7	0.0188535	0.0109408	0.135619	-0.00259052	0.0402975	1.01903	0.997413	1.04112	0.981323	0.960504	1.00259
Prostate cancer || id:ieu-b-4809	LDL cholesterol || id:ieu-a-300	Weighted mode	7	0.0179557	0.00979515	0.116483	-0.00124279	0.0371542	1.01812	0.998758	1.03785	0.982205	0.963528	1.00124
