# Supplementary material for: Statins inhibit paclitaxel-induced PD-L1 expression and increase CD8+ T cytotoxicity for better prognosis in breast cancer
Source: Int J Surg. 2024 May 13;110(8):4716–26. doi: 10.1097/JS9.0000000000001582 (PMC11325938; doi:10.1097/JS9.0000000000001582)
Supplement: Supplementary file 5 [file js9-110-4716-s005.xlsx]

## Sheet: Sheet1
outcome	exposure	method	nsnp	b	se	pval	lo_ci	up_ci	or	or_lci95	or_uci95	orDrug	or_lci95Drug	or_uci95Drug
Brain glioblastoma || id:finn-b-C3_GBM	LDL cholesterol || id:ieu-a-300	MR Egger	3	-15.0087	18.4073	0.564526	-51.087	21.0696	3.03257e-07	6.50429e-23	1.41391e+09	3.29754e+06	7.0726e-10	1.53745e+22
Brain glioblastoma || id:finn-b-C3_GBM	LDL cholesterol || id:ieu-a-300	Weighted median	3	3.54932	2.62319	0.176037	-1.59212	8.69077	34.7897	0.203493	5947.73	0.0287441	0.000168131	4.91416
Brain glioblastoma || id:finn-b-C3_GBM	LDL cholesterol || id:ieu-a-300	Inverse variance weighted	3	3.11	2.37095	0.189617	-1.53706	7.75707	22.4211	0.215013	2338.04	0.0446008	0.000427709	4.65089
Brain glioblastoma || id:finn-b-C3_GBM	LDL cholesterol || id:ieu-a-300	Simple mode	3	5.97971	4.00681	0.274137	-1.87362	13.8331	395.327	0.153566	1.0177e+06	0.00252955	9.82612e-07	6.51186
Brain glioblastoma || id:finn-b-C3_GBM	LDL cholesterol || id:ieu-a-300	Weighted mode	3	0.521729	3.18511	0.884943	-5.72108	6.76454	1.68494	0.00327617	866.566	0.593494	0.00115398	305.235
Breast cancer (Combined Oncoarray; iCOGS; GWAS meta analysis) || id:ieu-a-1126	LDL cholesterol || id:ieu-a-300	MR Egger	3	0.0961955	0.881807	0.930825	-1.63215	1.82454	1.10097	0.195509	6.19993	0.908286	0.161292	5.11484
Breast cancer (Combined Oncoarray; iCOGS; GWAS meta analysis) || id:ieu-a-1126	LDL cholesterol || id:ieu-a-300	Weighted median	3	0.291428	0.132014	0.0272754	0.0326806	0.550175	1.33834	1.03322	1.73356	0.747196	0.576849	0.967848
Breast cancer (Combined Oncoarray; iCOGS; GWAS meta analysis) || id:ieu-a-1126	LDL cholesterol || id:ieu-a-300	Inverse variance weighted	3	0.326581	0.115094	0.00454642	0.100998	0.552165	1.38622	1.10627	1.73701	0.721386	0.575702	0.903935
Breast cancer (Combined Oncoarray; iCOGS; GWAS meta analysis) || id:ieu-a-1126	LDL cholesterol || id:ieu-a-300	Simple mode	3	0.280109	0.165358	0.232356	-0.0439931	0.60421	1.32327	0.956961	1.82981	0.755702	0.546506	1.04498
Breast cancer (Combined Oncoarray; iCOGS; GWAS meta analysis) || id:ieu-a-1126	LDL cholesterol || id:ieu-a-300	Weighted mode	3	0.275414	0.160245	0.227807	-0.0386661	0.589493	1.31708	0.962072	1.80307	0.759258	0.554608	1.03942
Colorectal cancer || id:ieu-b-4965	LDL cholesterol || id:ieu-a-300	MR Egger	3	0.0257481	0.0651708	0.760464	-0.101987	0.153483	1.02608	0.903042	1.16589	0.974581	0.857715	1.10737
Colorectal cancer || id:ieu-b-4965	LDL cholesterol || id:ieu-a-300	Weighted median	3	0.00352152	0.0054027	0.514526	-0.00706779	0.0141108	1.00353	0.992957	1.01421	0.996485	0.985988	1.00709
Colorectal cancer || id:ieu-b-4965	LDL cholesterol || id:ieu-a-300	Inverse variance weighted	3	0.00663936	0.00626477	0.289239	-0.00563959	0.0189183	1.00666	0.994376	1.0191	0.993383	0.98126	1.00566
Colorectal cancer || id:ieu-b-4965	LDL cholesterol || id:ieu-a-300	Simple mode	3	0.00247404	0.00668	0.746656	-0.0106188	0.0155668	1.00248	0.989437	1.01569	0.997529	0.984554	1.01068
Colorectal cancer || id:ieu-b-4965	LDL cholesterol || id:ieu-a-300	Weighted mode	3	0.00258152	0.00635466	0.72391	-0.00987361	0.0150366	1.00258	0.990175	1.01515	0.997422	0.985076	1.00992
Gastric cancer || id:ebi-a-GCST90018849	LDL cholesterol || id:ieu-a-300	MR Egger	3	-2.00584	4.1795	0.71514	-10.1976	6.18598	0.134548	3.72579e-05	485.887	7.4323	0.00205809	26839.9
Gastric cancer || id:ebi-a-GCST90018849	LDL cholesterol || id:ieu-a-300	Weighted median	3	-0.457506	0.320936	0.154002	-1.08654	0.171528	0.63286	0.337382	1.18712	1.58013	0.842377	2.964
Gastric cancer || id:ebi-a-GCST90018849	LDL cholesterol || id:ieu-a-300	Inverse variance weighted	3	-0.414822	0.2964	0.161652	-0.995765	0.166121	0.660458	0.369441	1.18072	1.5141	0.846944	2.7068
Gastric cancer || id:ebi-a-GCST90018849	LDL cholesterol || id:ieu-a-300	Simple mode	3	-0.575443	0.417322	0.30189	-1.39339	0.242508	0.562456	0.248232	1.27444	1.77792	0.784657	4.0285
Gastric cancer || id:ebi-a-GCST90018849	LDL cholesterol || id:ieu-a-300	Weighted mode	3	-0.464662	0.339628	0.304695	-1.13033	0.201009	0.628348	0.322926	1.22264	1.59148	0.817905	3.09669
Head and neck cancer || id:ieu-b-4912	LDL cholesterol || id:ieu-a-300	MR Egger	3	0.0362326	0.0167341	0.275445	0.00343368	0.0690315	1.0369	1.00344	1.07147	0.964416	0.933297	0.996572
Head and neck cancer || id:ieu-b-4912	LDL cholesterol || id:ieu-a-300	Weighted median	3	-0.00174257	0.00306084	0.569144	-0.00774181	0.00425667	0.998259	0.992288	1.00427	1.00174	0.995752	1.00777
Head and neck cancer || id:ieu-b-4912	LDL cholesterol || id:ieu-a-300	Inverse variance weighted	3	-0.000407413	0.00349452	0.907188	-0.00725668	0.00644185	0.999593	0.99277	1.00646	1.00041	0.993579	1.00728
Head and neck cancer || id:ieu-b-4912	LDL cholesterol || id:ieu-a-300	Simple mode	3	-0.00361472	0.0048307	0.532318	-0.0130829	0.00585345	0.996392	0.987002	1.00587	1.00362	0.994164	1.01317
Head and neck cancer || id:ieu-b-4912	LDL cholesterol || id:ieu-a-300	Weighted mode	3	-0.00437852	0.00577516	0.527513	-0.0156978	0.0069408	0.995631	0.984425	1.00696	1.00439	0.993083	1.01582
Laryngeal cancer || id:ieu-b-4913	LDL cholesterol || id:ieu-a-300	MR Egger	3	0.00378757	0.0083443	0.728735	-0.0125673	0.0201424	1.00379	0.987511	1.02035	0.99622	0.980059	1.01265
Laryngeal cancer || id:ieu-b-4913	LDL cholesterol || id:ieu-a-300	Weighted median	3	5.14318e-06	0.00122354	0.996646	-0.00239299	0.00240328	1.00001	0.99761	1.00241	0.999995	0.9976	1.0024
Laryngeal cancer || id:ieu-b-4913	LDL cholesterol || id:ieu-a-300	Inverse variance weighted	3	-3.08524e-05	0.00108792	0.977376	-0.00216318	0.00210148	0.999969	0.997839	1.0021	1.00003	0.997901	1.00217
Laryngeal cancer || id:ieu-b-4913	LDL cholesterol || id:ieu-a-300	Simple mode	3	2.68932e-05	0.00146025	0.986978	-0.0028352	0.00288898	1.00003	0.997169	1.00289	0.999973	0.997115	1.00284
Laryngeal cancer || id:ieu-b-4913	LDL cholesterol || id:ieu-a-300	Weighted mode	3	0.000330377	0.00148549	0.844647	-0.00258118	0.00324194	1.00033	0.997422	1.00325	0.99967	0.996763	1.00258
Liver cell carcinoma || id:ieu-b-4953	LDL cholesterol || id:ieu-a-300	MR Egger	3	0.0029544	0.00654884	0.730203	-0.00988133	0.0157901	1.00296	0.990167	1.01592	0.99705	0.984334	1.00993
Liver cell carcinoma || id:ieu-b-4953	LDL cholesterol || id:ieu-a-300	Weighted median	3	2.04005e-05	0.000948726	0.982844	-0.0018391	0.0018799	1.00002	0.998163	1.00188	0.99998	0.998122	1.00184
Liver cell carcinoma || id:ieu-b-4953	LDL cholesterol || id:ieu-a-300	Inverse variance weighted	3	-5.64327e-05	0.000853827	0.947303	-0.00172993	0.00161707	0.999944	0.998272	1.00162	1.00006	0.998384	1.00173
Liver cell carcinoma || id:ieu-b-4953	LDL cholesterol || id:ieu-a-300	Simple mode	3	0.000341046	0.00108392	0.782825	-0.00178344	0.00246553	1.00034	0.998218	1.00247	0.999659	0.997538	1.00179
Liver cell carcinoma || id:ieu-b-4953	LDL cholesterol || id:ieu-a-300	Weighted mode	3	0.000288331	0.00122356	0.835638	-0.00210985	0.00268652	1.00029	0.997892	1.00269	0.999712	0.997317	1.00211
Lung cancer || id:ieu-b-4954	LDL cholesterol || id:ieu-a-300	MR Egger	3	0.01865	0.0258442	0.602051	-0.0320046	0.0693046	1.01882	0.968502	1.07176	0.981523	0.933042	1.03252
Lung cancer || id:ieu-b-4954	LDL cholesterol || id:ieu-a-300	Weighted median	3	0.000559364	0.00401538	0.889209	-0.00731077	0.0084295	1.00056	0.992716	1.00847	0.999441	0.991606	1.00734
Lung cancer || id:ieu-b-4954	LDL cholesterol || id:ieu-a-300	Inverse variance weighted	3	0.00103499	0.00336953	0.75872	-0.00556929	0.00763927	1.00104	0.994446	1.00767	0.998966	0.99239	1.00558
Lung cancer || id:ieu-b-4954	LDL cholesterol || id:ieu-a-300	Simple mode	3	-0.00158688	0.00519101	0.788719	-0.0117613	0.0085875	0.998414	0.988308	1.00862	1.00159	0.991449	1.01183
Lung cancer || id:ieu-b-4954	LDL cholesterol || id:ieu-a-300	Weighted mode	3	-0.00134853	0.00511622	0.816777	-0.0113763	0.00867926	0.998652	0.988688	1.00872	1.00135	0.991358	1.01144
Malignant neoplasm of kidney, except renal pelvis || id:finn-b-C3_KIDNEY_NOTRENALPELVIS	LDL cholesterol || id:ieu-a-300	MR Egger	3	-1.27889	9.31349	0.913125	-19.5333	16.9755	0.278346	3.28687e-09	2.35714e+07	3.59266	4.24242e-08	3.04241e+08
Malignant neoplasm of kidney, except renal pelvis || id:finn-b-C3_KIDNEY_NOTRENALPELVIS	LDL cholesterol || id:ieu-a-300	Weighted median	3	2.06809	0.882801	0.0191474	0.337803	3.79838	7.90972	1.40186	44.629	0.126427	0.022407	0.713336
Malignant neoplasm of kidney, except renal pelvis || id:finn-b-C3_KIDNEY_NOTRENALPELVIS	LDL cholesterol || id:ieu-a-300	Inverse variance weighted	3	1.7628	0.892361	0.0482192	0.0137705	3.51182	5.82872	1.01387	33.5094	0.171564	0.0298424	0.986324
Malignant neoplasm of kidney, except renal pelvis || id:finn-b-C3_KIDNEY_NOTRENALPELVIS	LDL cholesterol || id:ieu-a-300	Simple mode	3	2.42878	1.14059	0.166977	0.193226	4.66433	11.345	1.21316	106.094	0.0881445	0.00942556	0.824296
Malignant neoplasm of kidney, except renal pelvis || id:finn-b-C3_KIDNEY_NOTRENALPELVIS	LDL cholesterol || id:ieu-a-300	Weighted mode	3	2.24302	1.02959	0.161232	0.225021	4.26103	9.42178	1.25235	70.8828	0.106137	0.0141078	0.798499
Melanoma skin cancer || id:ieu-b-4969	LDL cholesterol || id:ieu-a-300	MR Egger	3	0.0375073	0.0305115	0.434753	-0.0222953	0.0973098	1.03822	0.977951	1.1022	0.963187	0.907275	1.02255
Melanoma skin cancer || id:ieu-b-4969	LDL cholesterol || id:ieu-a-300	Weighted median	3	-0.00224574	0.00488442	0.645677	-0.0118192	0.00732772	0.997757	0.98825	1.00735	1.00225	0.992699	1.01189
Melanoma skin cancer || id:ieu-b-4969	LDL cholesterol || id:ieu-a-300	Inverse variance weighted	3	-0.00548017	0.00408108	0.179328	-0.0134791	0.00251874	0.994535	0.986611	1.00252	1.0055	0.997484	1.01357
Melanoma skin cancer || id:ieu-b-4969	LDL cholesterol || id:ieu-a-300	Simple mode	3	-0.00139023	0.00668178	0.854444	-0.0144865	0.0117061	0.998611	0.985618	1.01177	1.00139	0.988362	1.01459
Melanoma skin cancer || id:ieu-b-4969	LDL cholesterol || id:ieu-a-300	Weighted mode	3	-0.000823126	0.00714789	0.918841	-0.014833	0.0131867	0.999177	0.985276	1.01327	1.00082	0.9869	1.01494
Oral and oropharyngeal cancer || id:ieu-b-4962	LDL cholesterol || id:ieu-a-300	MR Egger	3	0.0325985	0.0145948	0.267986	0.00399268	0.0612043	1.03314	1.004	1.06312	0.967927	0.940631	0.996015
Oral and oropharyngeal cancer || id:ieu-b-4962	LDL cholesterol || id:ieu-a-300	Weighted median	3	-0.00177768	0.00263681	0.500198	-0.00694583	0.00339047	0.998224	0.993078	1.0034	1.00178	0.996615	1.00697
Oral and oropharyngeal cancer || id:ieu-b-4962	LDL cholesterol || id:ieu-a-300	Inverse variance weighted	3	-0.000592526	0.00316545	0.851515	-0.00679681	0.00561176	0.999408	0.993226	1.00563	1.00059	0.994404	1.00682
Oral and oropharyngeal cancer || id:ieu-b-4962	LDL cholesterol || id:ieu-a-300	Simple mode	3	-0.00349942	0.00427361	0.498923	-0.0118757	0.00487686	0.996507	0.988195	1.00489	1.00351	0.995135	1.01195
Oral and oropharyngeal cancer || id:ieu-b-4962	LDL cholesterol || id:ieu-a-300	Weighted mode	3	-0.00419158	0.00510811	0.498131	-0.0142035	0.00582032	0.995817	0.985897	1.00584	1.0042	0.994197	1.0143
Ovarian cancer || id:ieu-b-4963	LDL cholesterol || id:ieu-a-300	MR Egger	3	-0.0236239	0.0327481	0.602156	-0.0878102	0.0405625	0.976653	0.915935	1.0414	1.02391	0.960249	1.09178
Ovarian cancer || id:ieu-b-4963	LDL cholesterol || id:ieu-a-300	Weighted median	3	-0.00380736	0.004761	0.423886	-0.0131389	0.00552421	0.9962	0.986947	1.00554	1.00381	0.994491	1.01323
Ovarian cancer || id:ieu-b-4963	LDL cholesterol || id:ieu-a-300	Inverse variance weighted	3	-0.00415087	0.00427038	0.331044	-0.0125208	0.00421908	0.995858	0.987557	1.00423	1.00416	0.99579	1.0126
Ovarian cancer || id:ieu-b-4963	LDL cholesterol || id:ieu-a-300	Simple mode	3	-0.00478612	0.00592183	0.503817	-0.0163929	0.00682066	0.995225	0.983741	1.00684	1.0048	0.993203	1.01653
Ovarian cancer || id:ieu-b-4963	LDL cholesterol || id:ieu-a-300	Weighted mode	3	-0.00334717	0.00539179	0.598056	-0.0139151	0.00722075	0.996658	0.986181	1.00725	1.00335	0.992805	1.01401
Prostate cancer || id:ieu-b-4809	LDL cholesterol || id:ieu-a-300	MR Egger	3	0.0885375	0.0958769	0.525323	-0.0993812	0.276456	1.09258	0.905398	1.31845	0.915269	0.758467	1.10449
Prostate cancer || id:ieu-b-4809	LDL cholesterol || id:ieu-a-300	Weighted median	3	0.00733955	0.0146178	0.6156	-0.0213113	0.0359904	1.00737	0.978914	1.03665	0.992687	0.96465	1.02154
Prostate cancer || id:ieu-b-4809	LDL cholesterol || id:ieu-a-300	Inverse variance weighted	3	0.00914222	0.0124982	0.464486	-0.0153543	0.0336388	1.00918	0.984763	1.03421	0.990899	0.966921	1.01547
Prostate cancer || id:ieu-b-4809	LDL cholesterol || id:ieu-a-300	Simple mode	3	0.00400262	0.0180736	0.845288	-0.0314217	0.039427	1.00401	0.969067	1.04021	0.996005	0.96134	1.03192
Prostate cancer || id:ieu-b-4809	LDL cholesterol || id:ieu-a-300	Weighted mode	3	0.00153762	0.0185703	0.941552	-0.0348601	0.0379353	1.00154	0.965741	1.03866	0.998464	0.962775	1.03547
