# Supplementary material for: Statins inhibit paclitaxel-induced PD-L1 expression and increase CD8+ T cytotoxicity for better prognosis in breast cancer
Source: Int J Surg. 2024 May 13;110(8):4716–26. doi: 10.1097/JS9.0000000000001582 (PMC11325938; doi:10.1097/JS9.0000000000001582)
Supplement: Supplementary file 6 [file js9-110-4716-s006.xlsx]

## Sheet: Sheet1
outcome	exposure	method	nsnp	b	se	pval	lo_ci	up_ci	or	or_lci95	or_uci95	orDrug	or_lci95Drug	or_uci95Drug
Brain glioblastoma || id:finn-b-C3_GBM	LDL cholesterol || id:ieu-a-300	MR Egger	12	-0.247297	0.903532	0.789885	-2.01822	1.52363	0.780909	0.132892	4.58884	1.28056	0.21792	7.52492
Brain glioblastoma || id:finn-b-C3_GBM	LDL cholesterol || id:ieu-a-300	Weighted median	12	-0.358376	0.751937	0.633644	-1.83217	1.11542	0.69881	0.160065	3.05085	1.431	0.327777	6.24745
Brain glioblastoma || id:finn-b-C3_GBM	LDL cholesterol || id:ieu-a-300	Inverse variance weighted	12	-0.618931	0.636019	0.330488	-1.86553	0.627667	0.53852	0.154814	1.87323	1.85694	0.533836	6.45935
Brain glioblastoma || id:finn-b-C3_GBM	LDL cholesterol || id:ieu-a-300	Simple mode	12	-0.790949	1.5349	0.616534	-3.79935	2.21746	0.453414	0.0223852	9.18394	2.20549	0.108886	44.6723
Brain glioblastoma || id:finn-b-C3_GBM	LDL cholesterol || id:ieu-a-300	Weighted mode	12	-0.343861	0.791421	0.672336	-1.89505	1.20732	0.709028	0.150311	3.34452	1.41038	0.298996	6.65286
Breast cancer (Combined Oncoarray; iCOGS; GWAS meta analysis) || id:ieu-a-1126	LDL cholesterol || id:ieu-a-300	MR Egger	12	0.0643925	0.0582036	0.294487	-0.0496866	0.178471	1.06651	0.951528	1.19539	0.937637	0.836548	1.05094
Breast cancer (Combined Oncoarray; iCOGS; GWAS meta analysis) || id:ieu-a-1126	LDL cholesterol || id:ieu-a-300	Weighted median	12	0.102697	0.0461177	0.0259579	0.0123061	0.193087	1.10816	1.01238	1.21299	0.902401	0.82441	0.987769
Breast cancer (Combined Oncoarray; iCOGS; GWAS meta analysis) || id:ieu-a-1126	LDL cholesterol || id:ieu-a-300	Inverse variance weighted	12	0.101476	0.0357659	0.00455075	0.0313747	0.171577	1.1068	1.03187	1.18718	0.903503	0.842335	0.969112
Breast cancer (Combined Oncoarray; iCOGS; GWAS meta analysis) || id:ieu-a-1126	LDL cholesterol || id:ieu-a-300	Simple mode	12	0.141659	0.0695302	0.0664037	0.00537965	0.277938	1.15218	1.00539	1.3204	0.867917	0.757344	0.994635
Breast cancer (Combined Oncoarray; iCOGS; GWAS meta analysis) || id:ieu-a-1126	LDL cholesterol || id:ieu-a-300	Weighted mode	12	0.107046	0.0469162	0.0434102	0.0150906	0.199002	1.11299	1.0152	1.22018	0.898484	0.819548	0.985023
Colorectal cancer || id:ieu-b-4965	LDL cholesterol || id:ieu-a-300	MR Egger	11	-0.00288223	0.00232239	0.245955	-0.00743411	0.00166965	0.997122	0.992593	1.00167	1.00289	0.998332	1.00746
Colorectal cancer || id:ieu-b-4965	LDL cholesterol || id:ieu-a-300	Weighted median	11	-0.00109716	0.00182379	0.54745	-0.00467178	0.00247746	0.998903	0.995339	1.00248	1.0011	0.997526	1.00468
Colorectal cancer || id:ieu-b-4965	LDL cholesterol || id:ieu-a-300	Inverse variance weighted	11	-0.00135116	0.00145906	0.35442	-0.00421091	0.00150859	0.99865	0.995798	1.00151	1.00135	0.998493	1.00422
Colorectal cancer || id:ieu-b-4965	LDL cholesterol || id:ieu-a-300	Simple mode	11	0.000676832	0.00259791	0.799742	-0.00441508	0.00576874	1.00068	0.995595	1.00579	0.999323	0.994248	1.00442
Colorectal cancer || id:ieu-b-4965	LDL cholesterol || id:ieu-a-300	Weighted mode	11	-0.00177017	0.00192386	0.379174	-0.00554093	0.00200059	0.998231	0.994474	1.002	1.00177	0.998001	1.00556
Gastric cancer || id:ebi-a-GCST90018849	LDL cholesterol || id:ieu-a-300	MR Egger	12	-0.330475	0.285686	0.274249	-0.89042	0.22947	0.718582	0.410483	1.25793	1.39163	0.794955	2.43615
Gastric cancer || id:ebi-a-GCST90018849	LDL cholesterol || id:ieu-a-300	Weighted median	12	-0.0764626	0.172747	0.658035	-0.415046	0.262121	0.926388	0.66031	1.29968	1.07946	0.769418	1.51444
Gastric cancer || id:ebi-a-GCST90018849	LDL cholesterol || id:ieu-a-300	Inverse variance weighted	12	-0.0394516	0.128689	0.759173	-0.291681	0.212778	0.961316	0.747007	1.23711	1.04024	0.808336	1.33868
Gastric cancer || id:ebi-a-GCST90018849	LDL cholesterol || id:ieu-a-300	Simple mode	12	-0.111738	0.281754	0.699263	-0.663977	0.440501	0.894279	0.5148	1.55349	1.11822	0.643714	1.9425
Gastric cancer || id:ebi-a-GCST90018849	LDL cholesterol || id:ieu-a-300	Weighted mode	12	-0.290459	0.336693	0.406729	-0.950378	0.36946	0.74792	0.386595	1.44695	1.33704	0.691107	2.58669
Head and neck cancer || id:ieu-b-4912	LDL cholesterol || id:ieu-a-300	MR Egger	11	0.000452867	0.0010461	0.67527	-0.00159749	0.00250323	1.00045	0.998404	1.00251	0.999547	0.9975	1.0016
Head and neck cancer || id:ieu-b-4912	LDL cholesterol || id:ieu-a-300	Weighted median	11	1.83918e-05	0.000858174	0.982902	-0.00166363	0.00170041	1.00002	0.998338	1.0017	0.999982	0.998301	1.00167
Head and neck cancer || id:ieu-b-4912	LDL cholesterol || id:ieu-a-300	Inverse variance weighted	11	-0.000370558	0.000657055	0.572776	-0.00165839	0.00091727	0.99963	0.998343	1.00092	1.00037	0.999083	1.00166
Head and neck cancer || id:ieu-b-4912	LDL cholesterol || id:ieu-a-300	Simple mode	11	0.000403123	0.00134216	0.770058	-0.0022275	0.00303375	1.0004	0.997775	1.00304	0.999597	0.996971	1.00223
Head and neck cancer || id:ieu-b-4912	LDL cholesterol || id:ieu-a-300	Weighted mode	11	0.000107372	0.000877147	0.904999	-0.00161184	0.00182658	1.00011	0.998389	1.00183	0.999893	0.998175	1.00161
Laryngeal cancer || id:ieu-b-4913	LDL cholesterol || id:ieu-a-300	MR Egger	8	0.0007106	0.00259205	0.793167	-0.00436982	0.00579102	1.00071	0.99564	1.00581	0.99929	0.994226	1.00438
Laryngeal cancer || id:ieu-b-4913	LDL cholesterol || id:ieu-a-300	Weighted median	8	-0.000947514	0.000634112	0.135114	-0.00219037	0.000295346	0.999053	0.997812	1.0003	1.00095	0.999705	1.00219
Laryngeal cancer || id:ieu-b-4913	LDL cholesterol || id:ieu-a-300	Inverse variance weighted	8	-0.00106465	0.000643349	0.097955	-0.00232561	0.000196318	0.998936	0.997677	1.0002	1.00107	0.999804	1.00233
Laryngeal cancer || id:ieu-b-4913	LDL cholesterol || id:ieu-a-300	Simple mode	8	-0.00116468	0.000969675	0.268768	-0.00306525	0.000735878	0.998836	0.996939	1.00074	1.00117	0.999264	1.00307
Laryngeal cancer || id:ieu-b-4913	LDL cholesterol || id:ieu-a-300	Weighted mode	8	-0.00116468	0.000829273	0.202964	-0.00279006	0.00046069	0.998836	0.997214	1.00046	1.00117	0.999539	1.00279
Liver cell carcinoma || id:ieu-b-4953	LDL cholesterol || id:ieu-a-300	MR Egger	8	0.000583484	0.00169902	0.742994	-0.0027466	0.00391356	1.00058	0.997257	1.00392	0.999417	0.996094	1.00275
Liver cell carcinoma || id:ieu-b-4953	LDL cholesterol || id:ieu-a-300	Weighted median	8	-7.26889e-05	0.000503507	0.885212	-0.00105956	0.000914184	0.999927	0.998941	1.00091	1.00007	0.999086	1.00106
Liver cell carcinoma || id:ieu-b-4953	LDL cholesterol || id:ieu-a-300	Inverse variance weighted	8	-0.000660281	0.000424002	0.119409	-0.00149132	0.000170763	0.99934	0.99851	1.00017	1.00066	0.999829	1.00149
Liver cell carcinoma || id:ieu-b-4953	LDL cholesterol || id:ieu-a-300	Simple mode	8	-7.1711e-07	0.000801647	0.999311	-0.00157194	0.00157051	0.999999	0.998429	1.00157	1	0.998431	1.00157
Liver cell carcinoma || id:ieu-b-4953	LDL cholesterol || id:ieu-a-300	Weighted mode	8	8.60635e-05	0.000598001	0.88962	-0.00108602	0.00125814	1.00009	0.998915	1.00126	0.999914	0.998743	1.00109
Lung cancer || id:ieu-b-4954	LDL cholesterol || id:ieu-a-300	MR Egger	11	-0.000105878	0.0017046	0.95183	-0.0034469	0.00323514	0.999894	0.996559	1.00324	1.00011	0.99677	1.00345
Lung cancer || id:ieu-b-4954	LDL cholesterol || id:ieu-a-300	Weighted median	11	-0.000610879	0.00137135	0.655988	-0.00329872	0.00207697	0.999389	0.996707	1.00208	1.00061	0.997925	1.0033
Lung cancer || id:ieu-b-4954	LDL cholesterol || id:ieu-a-300	Inverse variance weighted	11	-0.00175381	0.00109936	0.110645	-0.00390855	0.000400934	0.998248	0.996099	1.0004	1.00176	0.999599	1.00392
Lung cancer || id:ieu-b-4954	LDL cholesterol || id:ieu-a-300	Simple mode	11	-0.00332984	0.00226835	0.172852	-0.0077758	0.00111612	0.996676	0.992254	1.00112	1.00334	0.998885	1.00781
Lung cancer || id:ieu-b-4954	LDL cholesterol || id:ieu-a-300	Weighted mode	11	-0.000532557	0.0013421	0.699845	-0.00316307	0.00209796	0.999468	0.996842	1.0021	1.00053	0.997904	1.00317
Malignant neoplasm of kidney, except renal pelvis || id:finn-b-C3_KIDNEY_NOTRENALPELVIS	LDL cholesterol || id:ieu-a-300	MR Egger	12	-0.0633178	0.28848	0.830686	-0.628739	0.502103	0.938645	0.533264	1.65219	1.06537	0.605256	1.87524
Malignant neoplasm of kidney, except renal pelvis || id:finn-b-C3_KIDNEY_NOTRENALPELVIS	LDL cholesterol || id:ieu-a-300	Weighted median	12	0.00718048	0.236492	0.975778	-0.456343	0.470704	1.00721	0.633596	1.60112	0.992845	0.624562	1.57829
Malignant neoplasm of kidney, except renal pelvis || id:finn-b-C3_KIDNEY_NOTRENALPELVIS	LDL cholesterol || id:ieu-a-300	Inverse variance weighted	12	-0.0864587	0.197514	0.661579	-0.473587	0.300669	0.917173	0.622764	1.35076	1.09031	0.740322	1.60574
Malignant neoplasm of kidney, except renal pelvis || id:finn-b-C3_KIDNEY_NOTRENALPELVIS	LDL cholesterol || id:ieu-a-300	Simple mode	12	-0.359587	0.531497	0.512663	-1.40132	0.682147	0.697964	0.246271	1.97812	1.43274	0.50553	4.06056
Malignant neoplasm of kidney, except renal pelvis || id:finn-b-C3_KIDNEY_NOTRENALPELVIS	LDL cholesterol || id:ieu-a-300	Weighted mode	12	-0.0042005	0.231384	0.985841	-0.457713	0.449312	0.995808	0.632729	1.56723	1.00421	0.638067	1.58046
Melanoma skin cancer || id:ieu-b-4969	LDL cholesterol || id:ieu-a-300	MR Egger	11	-0.00142047	0.00190676	0.475293	-0.00515772	0.00231677	0.998581	0.994856	1.00232	1.00142	0.997686	1.00517
Melanoma skin cancer || id:ieu-b-4969	LDL cholesterol || id:ieu-a-300	Weighted median	11	-0.000593671	0.00150472	0.693182	-0.00354292	0.00235557	0.999407	0.996463	1.00236	1.00059	0.997647	1.00355
Melanoma skin cancer || id:ieu-b-4969	LDL cholesterol || id:ieu-a-300	Inverse variance weighted	11	-0.000218825	0.0011978	0.855042	-0.00256651	0.00212886	0.999781	0.997437	1.00213	1.00022	0.997873	1.00257
Melanoma skin cancer || id:ieu-b-4969	LDL cholesterol || id:ieu-a-300	Simple mode	11	-0.000134341	0.0022104	0.952734	-0.00446672	0.00419803	0.999866	0.995543	1.00421	1.00013	0.995811	1.00448
Melanoma skin cancer || id:ieu-b-4969	LDL cholesterol || id:ieu-a-300	Weighted mode	11	-0.000524333	0.0015282	0.738623	-0.0035196	0.00247094	0.999476	0.996487	1.00247	1.00052	0.997532	1.00353
Oral and oropharyngeal cancer || id:ieu-b-4962	LDL cholesterol || id:ieu-a-300	MR Egger	11	0.000832179	0.000912455	0.385535	-0.000956233	0.00262059	1.00083	0.999044	1.00262	0.999168	0.997383	1.00096
Oral and oropharyngeal cancer || id:ieu-b-4962	LDL cholesterol || id:ieu-a-300	Weighted median	11	0.000467251	0.000726733	0.520258	-0.000957146	0.00189165	1.00047	0.999043	1.00189	0.999533	0.99811	1.00096
Oral and oropharyngeal cancer || id:ieu-b-4962	LDL cholesterol || id:ieu-a-300	Inverse variance weighted	11	0.000287586	0.000573081	0.615791	-0.000835653	0.00141083	1.00029	0.999165	1.00141	0.999712	0.99859	1.00084
Oral and oropharyngeal cancer || id:ieu-b-4962	LDL cholesterol || id:ieu-a-300	Simple mode	11	1.44399e-05	0.00112523	0.990014	-0.00219102	0.0022199	1.00001	0.997811	1.00222	0.999986	0.997783	1.00219
Oral and oropharyngeal cancer || id:ieu-b-4962	LDL cholesterol || id:ieu-a-300	Weighted mode	11	0.000620464	0.000725994	0.412757	-0.000802485	0.00204341	1.00062	0.999198	1.00205	0.99938	0.997959	1.0008
Ovarian cancer || id:ieu-b-4963	LDL cholesterol || id:ieu-a-300	MR Egger	11	-0.000930015	0.00204134	0.659478	-0.00493105	0.00307102	0.99907	0.995081	1.00308	1.00093	0.996934	1.00494
Ovarian cancer || id:ieu-b-4963	LDL cholesterol || id:ieu-a-300	Weighted median	11	-0.000816607	0.00160249	0.610341	-0.00395749	0.00232427	0.999184	0.99605	1.00233	1.00082	0.997678	1.00397
Ovarian cancer || id:ieu-b-4963	LDL cholesterol || id:ieu-a-300	Inverse variance weighted	11	-0.00122366	0.00128407	0.34061	-0.00374043	0.00129311	0.998777	0.996267	1.00129	1.00122	0.998708	1.00375
Ovarian cancer || id:ieu-b-4963	LDL cholesterol || id:ieu-a-300	Simple mode	11	-0.000393774	0.00284048	0.892495	-0.00596111	0.00517356	0.999606	0.994057	1.00519	1.00039	0.99484	1.00598
Ovarian cancer || id:ieu-b-4963	LDL cholesterol || id:ieu-a-300	Weighted mode	11	-0.000664576	0.00167128	0.699248	-0.00394028	0.00261113	0.999336	0.996067	1.00261	1.00066	0.997392	1.00395
Prostate cancer || id:ieu-b-4809	LDL cholesterol || id:ieu-a-300	MR Egger	11	-0.000346368	0.00999269	0.973106	-0.019932	0.0192393	0.999654	0.980265	1.01943	1.00035	0.980945	1.02013
Prostate cancer || id:ieu-b-4809	LDL cholesterol || id:ieu-a-300	Weighted median	11	-0.00496626	0.00489977	0.310789	-0.0145698	0.0046373	0.995046	0.985536	1.00465	1.00498	0.995373	1.01468
Prostate cancer || id:ieu-b-4809	LDL cholesterol || id:ieu-a-300	Inverse variance weighted	11	-0.000841039	0.00594906	0.887575	-0.0125012	0.0108191	0.999159	0.987577	1.01088	1.00084	0.989239	1.01258
Prostate cancer || id:ieu-b-4809	LDL cholesterol || id:ieu-a-300	Simple mode	11	0.000271635	0.0073106	0.971092	-0.0140571	0.0146004	1.00027	0.986041	1.01471	0.999728	0.985506	1.01416
Prostate cancer || id:ieu-b-4809	LDL cholesterol || id:ieu-a-300	Weighted mode	11	-0.00403668	0.00469978	0.410507	-0.0132482	0.00517489	0.995971	0.986839	1.00519	1.00404	0.994838	1.01334
