# Supplementary material for: Statins inhibit paclitaxel-induced PD-L1 expression and increase CD8+ T cytotoxicity for better prognosis in breast cancer
Source: Int J Surg. 2024 May 13;110(8):4716–26. doi: 10.1097/JS9.0000000000001582 (PMC11325938; doi:10.1097/JS9.0000000000001582)
Supplement: Supplementary file 7 [file js9-110-4716-s007.xlsx]

## Sheet: Sheet1
HMGCR	id.exposure	id.outcome	outcome	exposure	method	Q	Q_df	Q_pval
	ieu-a-300	finn-b-C3_GBM	Brain glioblastoma || id:finn-b-C3_GBM	LDL cholesterol || id:ieu-a-300	MR Egger	2.28571	5	0.808364
	ieu-a-300	finn-b-C3_GBM	Brain glioblastoma || id:finn-b-C3_GBM	LDL cholesterol || id:ieu-a-300	Inverse variance weighted	2.32698	6	0.887307
	ieu-a-300	ieu-a-1126	Breast cancer (Combined Oncoarray; iCOGS; GWAS meta analysis) || id:ieu-a-1126	LDL cholesterol || id:ieu-a-300	MR Egger	2.33044	5	0.801786
	ieu-a-300	ieu-a-1126	Breast cancer (Combined Oncoarray; iCOGS; GWAS meta analysis) || id:ieu-a-1126	LDL cholesterol || id:ieu-a-300	Inverse variance weighted	2.33455	6	0.886505
	ieu-a-300	ieu-b-4965	Colorectal cancer || id:ieu-b-4965	LDL cholesterol || id:ieu-a-300	MR Egger	1.01313	5	0.9615
	ieu-a-300	ieu-b-4965	Colorectal cancer || id:ieu-b-4965	LDL cholesterol || id:ieu-a-300	Inverse variance weighted	1.12323	6	0.980507
	ieu-a-300	ebi-a-GCST90018849	Gastric cancer || id:ebi-a-GCST90018849	LDL cholesterol || id:ieu-a-300	MR Egger	5.60437	5	0.346637
	ieu-a-300	ebi-a-GCST90018849	Gastric cancer || id:ebi-a-GCST90018849	LDL cholesterol || id:ieu-a-300	Inverse variance weighted	5.60919	6	0.468359
	ieu-a-300	ieu-b-4912	Head and neck cancer || id:ieu-b-4912	LDL cholesterol || id:ieu-a-300	MR Egger	0.466572	5	0.993296
	ieu-a-300	ieu-b-4912	Head and neck cancer || id:ieu-b-4912	LDL cholesterol || id:ieu-a-300	Inverse variance weighted	0.580292	6	0.99672
	ieu-a-300	ieu-b-4913	Laryngeal cancer || id:ieu-b-4913	LDL cholesterol || id:ieu-a-300	MR Egger	0.438019	5	0.994217
	ieu-a-300	ieu-b-4913	Laryngeal cancer || id:ieu-b-4913	LDL cholesterol || id:ieu-a-300	Inverse variance weighted	0.48095	6	0.998063
	ieu-a-300	ieu-b-4953	Liver cell carcinoma || id:ieu-b-4953	LDL cholesterol || id:ieu-a-300	MR Egger	1.47718	5	0.915688
	ieu-a-300	ieu-b-4953	Liver cell carcinoma || id:ieu-b-4953	LDL cholesterol || id:ieu-a-300	Inverse variance weighted	1.67285	6	0.947198
	ieu-a-300	ieu-b-4954	Lung cancer || id:ieu-b-4954	LDL cholesterol || id:ieu-a-300	MR Egger	0.339976	5	0.996823
	ieu-a-300	ieu-b-4954	Lung cancer || id:ieu-b-4954	LDL cholesterol || id:ieu-a-300	Inverse variance weighted	0.528023	6	0.997481
	ieu-a-300	finn-b-C3_KIDNEY_NOTRENALPELVIS	Malignant neoplasm of kidney, except renal pelvis || id:finn-b-C3_KIDNEY_NOTRENALPELVIS	LDL cholesterol || id:ieu-a-300	MR Egger	4.80095	5	0.440653
	ieu-a-300	finn-b-C3_KIDNEY_NOTRENALPELVIS	Malignant neoplasm of kidney, except renal pelvis || id:finn-b-C3_KIDNEY_NOTRENALPELVIS	LDL cholesterol || id:ieu-a-300	Inverse variance weighted	4.81332	6	0.56797
	ieu-a-300	ieu-b-4969	Melanoma skin cancer || id:ieu-b-4969	LDL cholesterol || id:ieu-a-300	MR Egger	4.27394	5	0.510686
	ieu-a-300	ieu-b-4969	Melanoma skin cancer || id:ieu-b-4969	LDL cholesterol || id:ieu-a-300	Inverse variance weighted	4.36002	6	0.628078
	ieu-a-300	ieu-b-4962	Oral and oropharyngeal cancer || id:ieu-b-4962	LDL cholesterol || id:ieu-a-300	MR Egger	1.59737	5	0.901567
	ieu-a-300	ieu-b-4962	Oral and oropharyngeal cancer || id:ieu-b-4962	LDL cholesterol || id:ieu-a-300	Inverse variance weighted	1.88101	6	0.93031
	ieu-a-300	ieu-b-4963	Ovarian cancer || id:ieu-b-4963	LDL cholesterol || id:ieu-a-300	MR Egger	1.55214	5	0.906976
	ieu-a-300	ieu-b-4963	Ovarian cancer || id:ieu-b-4963	LDL cholesterol || id:ieu-a-300	Inverse variance weighted	4.90196	6	0.556448
	ieu-a-300	ieu-b-4809	Prostate cancer || id:ieu-b-4809	LDL cholesterol || id:ieu-a-300	MR Egger	3.80561	5	0.577729
	ieu-a-300	ieu-b-4809	Prostate cancer || id:ieu-b-4809	LDL cholesterol || id:ieu-a-300	Inverse variance weighted	4.23502	6	0.644906
NPC1L1	ieu-a-300	finn-b-C3_GBM	Brain glioblastoma || id:finn-b-C3_GBM	LDL cholesterol || id:ieu-a-300	MR Egger	0.315315	1	0.574437
	ieu-a-300	finn-b-C3_GBM	Brain glioblastoma || id:finn-b-C3_GBM	LDL cholesterol || id:ieu-a-300	Inverse variance weighted	1.30055	2	0.521903
	ieu-a-300	ieu-a-1126	Breast cancer (Combined Oncoarray; iCOGS; GWAS meta analysis) || id:ieu-a-1126	LDL cholesterol || id:ieu-a-300	MR Egger	0.89053	1	0.345334
	ieu-a-300	ieu-a-1126	Breast cancer (Combined Oncoarray; iCOGS; GWAS meta analysis) || id:ieu-a-1126	LDL cholesterol || id:ieu-a-300	Inverse variance weighted	0.959973	2	0.618792
	ieu-a-300	ieu-b-4965	Colorectal cancer || id:ieu-b-4965	LDL cholesterol || id:ieu-a-300	MR Egger	3.07289	1	0.0796078
	ieu-a-300	ieu-b-4965	Colorectal cancer || id:ieu-b-4965	LDL cholesterol || id:ieu-a-300	Inverse variance weighted	3.34164	2	0.188093
	ieu-a-300	ebi-a-GCST90018849	Gastric cancer || id:ebi-a-GCST90018849	LDL cholesterol || id:ieu-a-300	MR Egger	1.72082	1	0.189587
	ieu-a-300	ebi-a-GCST90018849	Gastric cancer || id:ebi-a-GCST90018849	LDL cholesterol || id:ieu-a-300	Inverse variance weighted	1.97236	2	0.372998
	ieu-a-300	ieu-b-4912	Head and neck cancer || id:ieu-b-4912	LDL cholesterol || id:ieu-a-300	MR Egger	0.253602	1	0.61455
	ieu-a-300	ieu-b-4912	Head and neck cancer || id:ieu-b-4912	LDL cholesterol || id:ieu-a-300	Inverse variance weighted	5.13058	2	0.076897
	ieu-a-300	ieu-b-4913	Laryngeal cancer || id:ieu-b-4913	LDL cholesterol || id:ieu-a-300	MR Egger	0.000464391	1	0.982807
	ieu-a-300	ieu-b-4913	Laryngeal cancer || id:ieu-b-4913	LDL cholesterol || id:ieu-a-300	Inverse variance weighted	0.213492	2	0.898754
	ieu-a-300	ieu-b-4953	Liver cell carcinoma || id:ieu-b-4953	LDL cholesterol || id:ieu-a-300	MR Egger	0.0666776	1	0.796237
	ieu-a-300	ieu-b-4953	Liver cell carcinoma || id:ieu-b-4953	LDL cholesterol || id:ieu-a-300	Inverse variance weighted	0.281703	2	0.868618
	ieu-a-300	ieu-b-4954	Lung cancer || id:ieu-b-4954	LDL cholesterol || id:ieu-a-300	MR Egger	0.227258	1	0.633564
	ieu-a-300	ieu-b-4954	Lung cancer || id:ieu-b-4954	LDL cholesterol || id:ieu-a-300	Inverse variance weighted	0.699848	2	0.704742
	ieu-a-300	finn-b-C3_KIDNEY_NOTRENALPELVIS	Malignant neoplasm of kidney, except renal pelvis || id:finn-b-C3_KIDNEY_NOTRENALPELVIS	LDL cholesterol || id:ieu-a-300	MR Egger	2.65067	1	0.103506
	ieu-a-300	finn-b-C3_KIDNEY_NOTRENALPELVIS	Malignant neoplasm of kidney, except renal pelvis || id:finn-b-C3_KIDNEY_NOTRENALPELVIS	LDL cholesterol || id:ieu-a-300	Inverse variance weighted	2.93816	2	0.230137
	ieu-a-300	ieu-b-4969	Melanoma skin cancer || id:ieu-b-4969	LDL cholesterol || id:ieu-a-300	MR Egger	0.0856524	1	0.769779
	ieu-a-300	ieu-b-4969	Melanoma skin cancer || id:ieu-b-4969	LDL cholesterol || id:ieu-a-300	Inverse variance weighted	2.10496	2	0.349072
	ieu-a-300	ieu-b-4962	Oral and oropharyngeal cancer || id:ieu-b-4962	LDL cholesterol || id:ieu-a-300	MR Egger	0.273234	1	0.601171
	ieu-a-300	ieu-b-4962	Oral and oropharyngeal cancer || id:ieu-b-4962	LDL cholesterol || id:ieu-a-300	Inverse variance weighted	5.53451	2	0.0628344
	ieu-a-300	ieu-b-4963	Ovarian cancer || id:ieu-b-4963	LDL cholesterol || id:ieu-a-300	MR Egger	0.512334	1	0.47413
	ieu-a-300	ieu-b-4963	Ovarian cancer || id:ieu-b-4963	LDL cholesterol || id:ieu-a-300	Inverse variance weighted	0.872035	2	0.646607
	ieu-a-300	ieu-b-4809	Prostate cancer || id:ieu-b-4809	LDL cholesterol || id:ieu-a-300	MR Egger	0.0192519	1	0.889647
	ieu-a-300	ieu-b-4809	Prostate cancer || id:ieu-b-4809	LDL cholesterol || id:ieu-a-300	Inverse variance weighted	0.71685	2	0.698776
PCSK9	ieu-a-300	finn-b-C3_GBM	Brain glioblastoma || id:finn-b-C3_GBM	LDL cholesterol || id:ieu-a-300	MR Egger	4.36845	10	0.929199
	ieu-a-300	finn-b-C3_GBM	Brain glioblastoma || id:finn-b-C3_GBM	LDL cholesterol || id:ieu-a-300	Inverse variance weighted	4.7038	11	0.944659
	ieu-a-300	ieu-a-1126	Breast cancer (Combined Oncoarray; iCOGS; GWAS meta analysis) || id:ieu-a-1126	LDL cholesterol || id:ieu-a-300	MR Egger	5.63177	10	0.845194
	ieu-a-300	ieu-a-1126	Breast cancer (Combined Oncoarray; iCOGS; GWAS meta analysis) || id:ieu-a-1126	LDL cholesterol || id:ieu-a-300	Inverse variance weighted	6.28399	11	0.85376
	ieu-a-300	ieu-b-4965	Colorectal cancer || id:ieu-b-4965	LDL cholesterol || id:ieu-a-300	MR Egger	3.88707	9	0.918687
	ieu-a-300	ieu-b-4965	Colorectal cancer || id:ieu-b-4965	LDL cholesterol || id:ieu-a-300	Inverse variance weighted	4.60512	10	0.91595
	ieu-a-300	ebi-a-GCST90018849	Gastric cancer || id:ebi-a-GCST90018849	LDL cholesterol || id:ieu-a-300	MR Egger	12.1259	10	0.276722
	ieu-a-300	ebi-a-GCST90018849	Gastric cancer || id:ebi-a-GCST90018849	LDL cholesterol || id:ieu-a-300	Inverse variance weighted	13.6941	11	0.250383
	ieu-a-300	ieu-b-4912	Head and neck cancer || id:ieu-b-4912	LDL cholesterol || id:ieu-a-300	MR Egger	5.01146	9	0.833308
	ieu-a-300	ieu-b-4912	Head and neck cancer || id:ieu-b-4912	LDL cholesterol || id:ieu-a-300	Inverse variance weighted	6.03474	10	0.812336
	ieu-a-300	ieu-b-4913	Laryngeal cancer || id:ieu-b-4913	LDL cholesterol || id:ieu-a-300	MR Egger	12.3727	6	0.0541527
	ieu-a-300	ieu-b-4913	Laryngeal cancer || id:ieu-b-4913	LDL cholesterol || id:ieu-a-300	Inverse variance weighted	13.4087	7	0.0627559
	ieu-a-300	ieu-b-4953	Liver cell carcinoma || id:ieu-b-4953	LDL cholesterol || id:ieu-a-300	MR Egger	8.63012	6	0.195473
	ieu-a-300	ieu-b-4953	Liver cell carcinoma || id:ieu-b-4953	LDL cholesterol || id:ieu-a-300	Inverse variance weighted	9.45567	7	0.221574
	ieu-a-300	ieu-b-4954	Lung cancer || id:ieu-b-4954	LDL cholesterol || id:ieu-a-300	MR Egger	10.0205	9	0.348829
	ieu-a-300	ieu-b-4954	Lung cancer || id:ieu-b-4954	LDL cholesterol || id:ieu-a-300	Inverse variance weighted	11.739	10	0.302901
	ieu-a-300	finn-b-C3_KIDNEY_NOTRENALPELVIS	Malignant neoplasm of kidney, except renal pelvis || id:finn-b-C3_KIDNEY_NOTRENALPELVIS	LDL cholesterol || id:ieu-a-300	MR Egger	10.5631	10	0.392552
	ieu-a-300	finn-b-C3_KIDNEY_NOTRENALPELVIS	Malignant neoplasm of kidney, except renal pelvis || id:finn-b-C3_KIDNEY_NOTRENALPELVIS	LDL cholesterol || id:ieu-a-300	Inverse variance weighted	10.5766	11	0.479386
	ieu-a-300	ieu-b-4969	Melanoma skin cancer || id:ieu-b-4969	LDL cholesterol || id:ieu-a-300	MR Egger	4.45135	9	0.87928
	ieu-a-300	ieu-b-4969	Melanoma skin cancer || id:ieu-b-4969	LDL cholesterol || id:ieu-a-300	Inverse variance weighted	5.1074	10	0.883889
	ieu-a-300	ieu-b-4962	Oral and oropharyngeal cancer || id:ieu-b-4962	LDL cholesterol || id:ieu-a-300	MR Egger	2.56704	9	0.979026
	ieu-a-300	ieu-b-4962	Oral and oropharyngeal cancer || id:ieu-b-4962	LDL cholesterol || id:ieu-a-300	Inverse variance weighted	3.15532	10	0.977529
	ieu-a-300	ieu-b-4963	Ovarian cancer || id:ieu-b-4963	LDL cholesterol || id:ieu-a-300	MR Egger	7.09686	9	0.627036
	ieu-a-300	ieu-b-4963	Ovarian cancer || id:ieu-b-4963	LDL cholesterol || id:ieu-a-300	Inverse variance weighted	7.1311	10	0.713013
	ieu-a-300	ieu-b-4809	Prostate cancer || id:ieu-b-4809	LDL cholesterol || id:ieu-a-300	MR Egger	24.9252	9	0.0030551
	ieu-a-300	ieu-b-4809	Prostate cancer || id:ieu-b-4809	LDL cholesterol || id:ieu-a-300	Inverse variance weighted	24.9363	10	0.00546747
