# Supplementary material for: Statins inhibit paclitaxel-induced PD-L1 expression and increase CD8+ T cytotoxicity for better prognosis in breast cancer
Source: Int J Surg. 2024 May 13;110(8):4716–26. doi: 10.1097/JS9.0000000000001582 (PMC11325938; doi:10.1097/JS9.0000000000001582)
Supplement: Supplementary file 10 [file js9-110-4716-s010.xlsx]

## Sheet: Sheet1
Probe ID	Gene Symbol	Fold of variation (AFFYMETRIX)	p-VAL
1452893_s_at	1110065P19Rik	3.37	0.0088393
1428739_at	2310040A07Rik	2.96	0.00960771
1453456_at	2900084O13Rik	2.04	0.0184823
1457671_at	9330120H11Rik	2.13	0.00487482
1455338_at	A4galt	2.01	0.016113
1434450_s_at	Adrbk2	2.55	0.00570424
1451528_at	BC025833	2.28	0.018807
1436789_at	Ccnjl	2.63	0.00942679
1417649_at	Cdkn1c	3.02	0.0121882
1444318_at	Chchd7	2.19	0.00310487
1425400_a_at	Cited4	2.16	0.0164602
1456877_at	Duox1	2.14	0.01193
1448507_at	Efhd1	5.29	0.0117652
1418569_at	Fblim1	2.22	0.0064983
1427443_at	Igkv14-111	2.17	0.00188028
1442368_at	Kctd12b	2.42	0.0131243
1425078_x_at	LOC620078	2.94	0.0101413
1418061_at	Ltbp2	2.1	0.0106144
1419127_at	Npy	12.58	3.405e-05
1417526_at	Pcbp3	2.23	0.00478482
1452398_at	Plce1	2.32	0.00628965
1449876_at	Prkg1	2.45	0.0132514
1428268_at	Psd2	2.96	5.402e-05
1455359_at	Ptpn14	2.22	0.0100981
1451362_at	Rab7l1	2.26	0.00177939
1424256_at	Rdh12	5.77	0.00676982
1440523_at	Rdhe2	2.25	0.0186162
1443832_s_at	Sdpr	2.26	0.00851791
1455506_at	Slc25a34	2.25	0.0121944
1428642_at	Slc35d3	3.93	0.00158635
1418706_at	Slc38a3	2.14	0.0190639
1460129_at	Slc6a2	15.35	0.00083798
1417633_at	Sod3	3.08	0.0182166
1430567_at	Spink5	2.56	0.0123263
1423707_at	Tmem50b	2.74	0.00022938
1419063_at	Ugt8a	2.16	0.00361589
1420955_at	Vsnl1	2.65	0.0031243
1425098_at	Zfp106	2.03	0.00058966
1449314_at	Zfpm2	2.14	0.00506179
1424518_at	2310016F22Rik	-2.23	0.00519226
1435639_at	2610528A11Rik	-3.83	0.0116508
1450387_s_at	Ak3l1	-3.14	0.00849934
1418133_at	Bcl3	-2.11	0.00256045
1422470_at	Bnip3	-2.25	0.0011368
1423954_at	C3	-2.44	0.0198724
1436194_at	C330008K14Rik	-2.07	0.00780316
1421307_at	Car13	-2.15	0.0158773
1417268_at	Cd14	-2.6	0.016869
1434376_at	Cd44	-2.29	0.0090886
1423233_at	Cebpd	-2.7	0.00184921
1451537_at	Chi3l1	-4.24	0.00354754
1460259_s_at	Clca1	-11.98	0.00154993
1455232_at	Cml2	-2.01	0.00836423
1448792_a_at	Cyp2f2	-2.57	0.0102609
1459725_s_at	Dcpp1	-24.8	0.00645913
1434580_at	Enpp4	-2.54	0.00837424
1419029_at	Ero1l	-3.52	0.00262414
1416411_at	Gstm2	-3.86	0.0180597
1422704_at	Gyk	-2.11	0.0119433
1418645_at	Hal	-2.04	0.00324816
1438037_at	Herc5	-2.24	0.00302848
1424018_at	Hint1	-2.15	0.00847301
1448239_at	Hmox1	-2.64	0.0179943
1426278_at	Ifi27	-3.54	5.37e-05
1450783_at	Ifit1	-2.44	1.674e-05
1418293_at	Ifit2	-2.38	0.00026362
1449025_at	Ifit3	-2.84	1.199e-05
1423754_at	Ifitm3	-2.3	0.00070483
1447456_x_at	LOC671351	-3.81	0.0133731
1426808_at	Lgals3	-3.54	0.0110925
1417290_at	Lrg1	-4.8	0.0139762
1438239_at	Mid1	-2.05	0.0159888
1417256_at	Mmp13	-2.25	0.00898137
1449587_a_at	Muc10	-5.86	0.0104303
1451905_a_at	Mx1	-2.51	0.00174636
1450977_s_at	Ndrg1	-2.35	0.00060994
1420760_s_at	Ndrl	-3.58	0.00088923
1416432_at	Pfkfb3	-2.08	0.011545
1418471_at	Pgf	-2.75	0.00572188
1449184_at	Pglyrp1	-4.14	0.00740642
1437893_at	Plb1	-3.1	0.00735658
1420388_at	Prss12	-2.01	0.0118361
1436058_at	Rsad2	-3.14	5.334e-05
1419100_at	Serpina3n	-2.01	0.00399102
1415802_at	Slc16a1	-2.82	0.00295649
1416342_at	Tnc	-2.85	0.0122446
1418345_at	Tnfsf13	-2.68	0.0109367
1418191_at	Usp18	-3.04	0.00076537
